# Supplementary material for: Molecular Characterisation of a Rare Reassortant Porcine-Like G5P[6] Rotavirus Strain Detected in an Unvaccinated Child in Kasama, Zambia
Source: Pathogens. 2020 Aug 17;9(8):663. doi: 10.3390/pathogens9080663 (PMC7460411; doi:10.3390/pathogens9080663)
Supplement: Supplementary file 1 [file pathogens-09-00663-s001.zip]

Archive with 4 entries (3 files):
- supplementary data/
- supplementary data/Supplementary data 1-homologies.xlsx
- supplementary data/Supplementary data 2-comparison of aminoacid sequences.docx
- supplementary data/Supplementary data 3 - phylograms.docx
