# Supplementary material for: Molecular Characterisation of a Rare Reassortant Porcine-Like G5P[6] Rotavirus Strain Detected in an Unvaccinated Child in Kasama, Zambia
Source: Pathogens. 2020 Aug 17;9(8):663. doi: 10.3390/pathogens9080663 (PMC7460411; doi:10.3390/pathogens9080663)
Supplement: Supplementary file 1 [file pathogens-09-00663-s001.zip › supplementary data/Supplementary data 1-homologies.xlsx]

## Sheet: VP7NTAA
VP7 nucleotide and amino acid identities among strains calculated using the p-distance algorithm in MEGA 6.06 (Tamura et al., 2013)
Strain			NT		AA			Location (Continent)
RVA/Human-wt/ZMB/UFS-NGS-MRC-DPRU4723/2014/G5P[6]	Lineage II
KT820775/RVA/Pig-wt/CHN/DZ-2/2013/G5P[X]	Lineage II		98.6		99			Asia
KT820777/RVA/Pig-wt/CHN/JN-2/2014/G5P[X]	Lineage II		98.5		99			Asia
JX498961/RVA/Pig-wt/CHN/ZJhz13-2/2011/G5P[X]	Lineage II		98.2		98.6			Asia
JX498960/RVA/Pig-wt/CHN/HLJqqhe-1/2011/G5P[X]	Lineage II		98.2		98.6			Asia
MH399892/RVA/Pig-wt/CHN/HJ/2016/G5P[7]	Lineage II		93.2		95.9			Asia
AB690405/RVA/Pig-wt/JPN/pig9-49d/2002/G5P[7]	Lineage II		91.8		94.9			Asia
AB690410/RVA/Pig-wt/JPN/pig5-88d/2003/G5P[27]	Lineage II		91.7		94.9			Asia
AB690403/RVA/Pig-wt/JPN/pig9-28d/2002/G5P[6]	Lineage II		91.1		94.9			Asia
AB690404/RVA/Pig-wt/JPN/pig9-42d/2002/G5P[13]	Lineage II		91		94.9			Asia
AB735636/RVA/Pig-wt/JPN/JP69-H4/2007/G5P[13]	Lineage II		89.6		92.4			Asia
AB735635/RVA/Pig-wt/JPN/JP69-F8/2007/G5P[6]	Lineage II		89.6		92.4			Asia
KT727252/RVA/Pig-wt/THA/CMP-001-12/2012/G5P[13]	Lineage I		86.7		93.5			Asia
KT007761/RVA/Human-wt/THA/CU-B1964/2014/G5P[6]	Lineage I		86.6		93.1			Asia
EF159575/RVA/Human-wt/CHN/LL3354/2000/G5P[6]	Lineage III		86.2		92.8			Asia
AB611693/RVA/Pig-wt/JPN/TJ4-5/2010/G5P[13]P[22]	Lineage III		86		93.5			Asia
JN699034/RVA/Human-wt/CHN/HK69/1978/G5P[X]	Lineage III		85.8		93.1			Asia
EF077484/RVA/Human-wt/CHN/LL36755/2003/G5P[6]	Lineage III		85.7		93.8			Asia
EF159576/RVA/Human-wt/CHN/LL4260/2001/G5P[6]	Lineage III		85.2		93.1			Asia
KY021145/RVA/Pig-wt/VNM/VN-26-08/2014/G5P[13]	Lineage III		85.1		92.8			Asia
KY021146/RVA/Pig-wt/VNM/VN-28-05/2014/G5P[13]	Lineage III		85.1		92.8			Asia
KY021143/RVA/Pig-wt/VNM/VN-22-15/2014/G5P[13]	Lineage III		85		92.8			Asia
AB741654/RVA/Human-wt/JPN/Ryukyu-1120/2011/G5P[6]	Lineage III		84.9		91.8			Asia
JX498962/RVA/Pig-xx/CHN/ZJhz9-2/2011/G5P[X]	Lineage III		84.6		93.5			Asia
AB924089/RVA/Pig-wt/JPN/BU2/2014/G5P[7]	Lineage III		84.3		90.4			Asia
AB257126/RVA/Human-wt/VNM/KH210/2004/G5P[6]	Lineage III		83.4		92.1			Asia
KP057832/RVA/Pig-wt/KEN/Ug-049/2012/G5P[13]	Lineage II		92.2		94.8			Africa
KP753011/RVA/Pig-wt/ZAF/MRC-DPRU1513/2009/G5P[6]	Lineage II		89.9		95.5			Africa
KP753195/RVA/Pig-wt/ZAF/MRC-DPRU1568/2008/G5P[X]	Lineage II		89.9		95.5			Africa
KP057833/RVA/Pig-wt/KEN/Ug-453/2012/G5P[13]	Lineage I		86.5		90			Africa
KJ752491/RVA/Pig-wt/ZAF/MRC-DPRU1567/2008/G5P[6]	Lineage III		86.5		94.5			Africa
EF218667/RVA/Human-wt/CMR/6784/2000/G5P[7]	Lineage III		86.3		94.3			Africa
KP752927/RVA/Pig-wt/ZAF/MRC-DPRU1522/2007/G5G9P[X]	Lineage III		85.4		93.5			Africa
KP753127/RVA/Pig-wt/ZAF/MRC-DPRU1487/2007/G3G5P[23]	Lineage III		85.2		92.4			Africa
KY053213/RVA/Pig-wt/KNA/ET8B/2015/G5P[13]	Lineage II		92.9		96.2			The Americas
KJ482529/RVA/Pig-wt/BRA/ROTA18/2013/G5P[7]	Lineage II		92.9		95.9			The Americas
KJ482531/RVA/Pig-wt/BRA/ROTA24/2013/G5P[6]	Lineage II		91.9		94.6			The Americas
KJ482516/RVA/Pig-wt/BRA/ROTA25/2013/G5P[13]	Lineage II		91.4		96.2			The Americas
KC254784/RVA/Pig-wt/BRA/PGRV16/2011/G5P[23]	Lineage II		91.2		93.7			The Americas
KX527774/RVA/Pig-wt/CAN/55/2011/G5P[7]	Lineage II		90.7		92.8			The Americas
KX527773/RVA/Pig-wt/CAN/54/2011/G5P[7]	Lineage II		90.6		93.1			The Americas
KX376970/RVA/Pig-wt/BRA/BR43/2012/G5P[13]	Lineage II		89.8		93.5			The Americas
KM077447/RVA/Human-xx/BRA/IAL-R3029/2013/G5P[6]	Lineage I		88.7		94.2			The Americas
EF672588/RVA/Human-tc/BRA/IAL28/1992/G5P[8]	Lineage I		87.6		91.8			The Americas
KT906389/RVA/Pig-wt/CHL/05/2013/G5P[7]	Lineage I		87.3		94.5			The Americas
KT906390/RVA/Pig-wt/CHL/08/2013/G5P[7]	Lineage I		87		93.9			The Americas
KJ482528/RVA/Pig-wt/BRA/ROTA17/2013/G5P[6]	Lineage I		86.9		93.3			The Americas
KC254781/RVA/Pig-wt/BRA/PGRV13/2011/G5P[1]	Lineage III		84.7		92.6			The Americas
KJ450849/RVA/Pig-tc/ESP/OSU-C5111/2010/G5P[7]	Lineage II		93.6		96.9			Europe
DQ062572/RVA/Pig-wt/ITA/134-04-15/2004/G5P[26]	Lineage II		92		96.2			Europe
KP836287/RVA/Pig-wt/BEL/14R160/2014/G5P[7]	Lineage II		91.3		94.8			Europe
KU887647/RVA/WildBoar-wt/CZE/P245/2014/G5P[13]	Lineage II		90.2		95.2			Europe
KF006868/RVA/Human-wt/RUS/Nov10-N459/2010/G5P[6]	Lineage I		88.7		94.8			Europe
KJ923332/RVA/Pig-wt/CIT-53/IRL/2007/G5P[13]	Lineage I		87.9		93.9			Europe

## Sheet: VP4NTAA
VP4 nucleotide and amino acid identities among strains calculated using the p-distance algorithm in MEGA 6.06 (Tamura et al., 2013)
Strain			NT		AA			Location (Continent)
RVA/Human-wt/ZMB/UFS-NGS-MRC-DPRU4723/2014/G5P[6]	Lineage V
KX363402/RVA/Pig-wt/VNM/14226-39/2012/G4P[6]	Lineage I		87.4		95.2			Asia
KF041444/RVA/Human-wt/CHN/GX54/2010/G4P[6]	Lineage I		87.3		94.8			Asia
KF447842/RVA/Human-wt/CHN/GX77/2010/G4P[6]	Lineage I		87.3		94.8			Asia
KF447853/RVA/Human-wt/CHN/GX78/2010/G4P[6]	Lineage I		87.3		94.8			Asia
KF447864/RVA/Human-wt/CHN/GX82/2010/G4P[6]	Lineage I		87.3		94.8			Asia
KF726056/RVA/Human-wt/CHN/R946/2006/G3P6	Lineage I		87.1572		95.3			Asia
KX362692/RVA/Human-wt/VNM/16020-7/2013/G4P[6]	Lineage I		87.0701		94.9			Asia
LC389888/RVA/Human-wt/LKA/R1207/2009/G4P[6]	Lineage I		87.0266		94.6			Asia
KF726034/RVA/Human-wt/CHN/E931/2008/G4P[6]	Lineage I		86.983		94.4			Asia
KF726067/RVA/Human-wt/CHN/R1954/2013/G4P[6]	Lineage I		86.983		94.8			Asia
GU189554/RVA/Human-wt/CHN/R479/2004/G4P[6]	Lineage I		86.9395		94.5			Asia
KC139780/RVA/Human-wt/CHN/LL3354/2000/G5P[6]	Lineage I		86.8089		94.4			Asia
AB573880/RVA/Pig-wt/JPN/FGP65/2009/G4P[6]	Lineage I		86.8089		93.3			Asia
LC061623/RVA/Human-wt/PHL/TGE13-85/2013/G4P[6]	Lineage I		86.5		94.6			Asia
KY748310/RVA/Human-wt/THA/CMH-N016-10/2010/G4P[6]	Lineage I		86.5		94.8			Asia
LC061622/RVA/Human-wt/PHL/TGE13-39/2013/G4P[6]	Lineage I		86.5		94.2			Asia
KY748311/RVA/Human-wt/THA/CMH-N014-11/2011/G4P[6]	Lineage I		86.4		94.1			Asia
KX646642/RVA/Human-wt/IND/RV0915/2009/G1P[6]	Lineage I		86.3		93.6			Asia
EF179118/RVA/Human-wt/VNM/VN904/2003/G9P[6]	Lineage I		86.3		90.6			Asia
LC374182/RVA/Human-wt/NPL/10N4001/2010/G12P[6]	Lineage I		86.2		93.9			Asia
AB741652/RVA/Human-wt/JPN/Ryukyu-1120/2011/G5P[6]	Lineage I		86.1		93.2			Asia
LC260230/RVA/Human-wt/IND/SOEP156/2016/G3P[6]	Lineage I		86.1		92.9			Asia
KY497521/RVA/Human-wt/PAK/3094/2010/G12P[6]	Lineage I		85.9		92.8			Asia
KT936629/RVA/Human-wt/THA/CMHN49-12/2012/G12P[6]	Lineage I		85.9		92.7			Asia
KY497478/RVA/Human-wt/PAK/94/2010/G1P[6]	Lineage I		85.9		92.8			Asia
AB176688/RVA/Pig-wt/JPN/JP29-6/2000/G9P[6]	Lineage III		83.5		91.4			Asia
AB176685/RVA/Pig-wt/JPN/JP3-6/2000/G9P[6]	Lineage III		83.4		91			Asia
KJ870903/RVA/Human-wt/COD/KisB332/2008/G4P[6]	Lineage V		98.1		98.3			Africa
KJ752488/RVA/Pig-wt/ZAF/MRC-DPRU1567/2008/G5P[6]	Lineage I		86.8		93.1			Africa
KJ752298/RVA/Human-wt/ZMB/MRC-DPRU3495/2009/G9P[6]	Lineage I		86.6		93.9			Africa
KJ870925/RVA/Human-wt/COD/KisB504/2009/G1P[6]	Lineage I		86.3		93.5			Africa
KP883023/RVA/Human-wt/MLI/Mali-048/2008/G8P[6]	Lineage I		86.1		93.2			Africa
KJ752544/RVA/Human-wt/ZAF/MRC-DPRU2107/2003/G1P[6]	Lineage I		86.1		93.6			Africa
KJ752621/RVA/Human-wt/SEN/MRC-DPRU2053/2009/G8P[6]	Lineage I		86.1		93.3			Africa
KP941127/RVA/Human-wt/KEN/Keny-061/2008/G9P[6]	Lineage I		86.1		93.1			Africa
KJ752397/RVA/Human-wt/GMB/MRC-DPRU3180/2010/G2P[6]	Lineage I		86.1		93.6			Africa
KJ752120/RVA/Human-wt/GNB/MRC-DPRU5625/2011/G6P[6]	Lineage I		86		93.5			Africa
KM660340/RVA/Human-wt/CMR/MA228/2011/G6P[6]	Lineage I		86		93.3			Africa
KJ7520400/RVA/Human-wt/SEN/MRC-DPRU2136/2009/G1P[6]	Lineage I		85.9		92.7			Africa
KP882715/RVA/Human-wt/KEN/Keny-078/2008/G8P[6]	Lineage I		85.9		93			Africa
DQ005122/RVA/Human-wt/COD/DRC86/2003/G8P[6]	Lineage I		85.9		92.7			Africa
LC406789/RVA/Human-wt/KEN/KDH1951/2014/G3P[6]	Lineage I		85.9		92.8			Africa
KX655454/RVA/Human-wt/UGA/MUL-13-204/2013/G8P[6]	Lineage I		85.9		92.5			Africa
KJ412567/RVA/Human-wt/PRY/1809SR/2009/G4P[6]	Lineage I		87.5		95.3			The Americas
KC412049/RVA/Human-wt/ARG/Arg4671/2006/G4P[6]	Lineage I		87.2		94.6			The Americas
DQ525193/RVA/Human-wt/BRA/COD064/1991/G4P[6]	Lineage I		86.3		93			The Americas
M33516/RVA/Pig-tc/USA/Gottfried/1983/G4P[6]	Lineage II		83.5		91.9			The Americas
AY955307/RVA/Pig-wt/ITA/221-04-19/2004/GXP[6]	Lineage V		92.6973		94			Europe
KF835914/RVA/Human-wt/HUN/BP1125/2004/G4P[6]	Lineage V		91.946		95.8			Europe
KF835916/RVA/Human-wt/HUN/BP1231/2002/G4P[6]	Lineage V		91.9073		96.5			Europe
KF835917/RVA/Human-wt/HUN/BP1490/1994/G4P[6]	Lineage V		91.5033		96.1			Europe
JQ993319/RVA/Human-wt/BEL/BE2001/2009/G9P[6]	Lineage V		91.4236		95.9			Europe
KF835920/RVA/Human-wt/HUN/BP1901/1991/G4P[6]	Lineage V		91.411		96.1			Europe
KF835918/RVA/Human-wt/HUN/BP1547/2005/G4P[6]	Lineage V		91.3082		95.9			Europe
KM820719/RVA/Pig-wt/BEL/12R006/2012/G3P[6]	Lineage V		91.0279		95.5			Europe
KF835915/RVA/Human-wt/HUN/BP1227/2002/G4P[6]	Lineage V		90.8642		93.7			Europe
L33895/RVA/Human-tc/GBR/ST3/1975/G4P[6]	Lineage I		86.5		92.3			Europe
FJ747628/RVA/Human-wt/DEU/GER172-08/2008/G12P[6]	Lineage I		86.3		94			Europe
KF835913/RVA/Human-wt/HUN/BP271/2000/G4P[6]	Lineage IV		86		91.9			Europe
AJ621507/RVA/Human-wt/HUN/BP1338-99/1999/G4P[6]	Lineage IV		85.6		92.2			Europe

## Sheet: VP6NTAA
VP6 nucleotide and amino acid identities among strains calculated using the p-distance algorithm in MEGA 6.06 (Tamura et al., 2013)
Strain		NT		AA			Location (Continent)
RVA/Human-wt/ZMB/UFS-NGS-MRC-DPRU4723/2014/G5P[6]
KF726035/RVA/Human-wt/CHN/E931/2008/G4P[6]		90.2		98.7			Asia
KF726068/RVA/Human-wt/CHN/R1954/2013/G4P[6]		90.2		98.7			Asia
KX363371/RVA/Pig-wt/VNM/14225-44/2012/GXP[X]		90.2		98			Asia
KX362693/RVA/Human-wt/VNM/16020-7/2013/GXP[X]		89.9		98.2			Asia
MN066883/RVA/Human-wt/IND/CMC-00052/2010/GXP[X]		89.9		98.2			Asia
MG066585/RVA/Pig-wt/CHN/SCLS-2-3/2017/G9P[23]		89.8		98.7			Asia
KF041434/RVA/Human-wt/CHN/GX54/2010/G4P[6]		89.8		98.5			Asia
KF447843/RVA/Human-wt/CHN/GX77/2010/G4P[6]		89.8		98.5			Asia
KF447854/RVA/Human-wt/CHN/GX78/2010/G4P[6]		89.8		98.5			Asia
LC019078/RVA/Human-tc/MMR/P02/2011/G12P[8]		89.5046		98.7			Asia
KF447865/RVA/Human-wt/CHN/GX82/2010/G4P[6]		89.5046		98.2			Asia
DQ870500/RVA/Human-tc/JPN/YO/1977/G3P[8]		89.4207		98.7			Asia
LC019045/RVA/Human-tc/MMR/A14/2011/G12P[8]		89.3367		97.7			Asia
LC019056/RVA/Human-tc/MMR/A23/2011/G12P[6]		89		98.7			Asia
FJ361206/RVA/Human-tc/IND/116E/1988/G9P[11]		88.8		97.5			Asia
GU199521/RVA/Human-wt/BGD/Dhaka6/2001/G11P[25]		88.7		98.7			Asia
KX988268/RVA/Pig-wt/UGA/KYE-14-A047/2014/G3P[13]		98.9066		99.7			Africa
KX988279/RVA/Pig-wt/UGA/KYE-14-A048/2014/G3P[13]		98.8245		99.7			Africa
KJ870904/RVA/Human-wt/COD/KisB332/2008/G4P[6]		98.7406		99.7			Africa
KY077644/RVA/Pig-wt/UGA/BUW-14-A003/2014/G3P[13]		98.5942		98.9			Africa
KJ870926/RVA/Human-wt/COD/KisB504/2009/G1P[6]		89.3		98.7			Africa
KJ753086/RVA/Human-wt/ZAF/MRC-DPRU135/2009/G1P[8]		89.2		98.7			Africa
KJ870915/RVA/Human-wt/COD/KisB521/2008/G12P[6]		89.2		98.7			Africa
AB861949/RVA/Human-tc/KEN/KDH633/2010/G12P[6]		88.9169		98.5			Africa
AB861960/RVA/Human-tc/KEN/KDH651/2010/G12P[8]		88.9169		98.7			Africa
KJ751761/RVA/Human-wt/UGA/MRC-DPRU1944/2008/G9P[8]		88.9169		98.7			Africa
KP753261/RVA/Human-wt/KEN/MRC-DPRU1608/2009/G1P[8]		88.9169		99			Africa
KJ753296/RVA/Human-wt/ZWE/MRC-DPRU1844-11/2011/G1P[8]		88.9169		98.7			Africa
AB861971/RVA/Human-tc/KEN/KDH684/2010/G12P[6]		88.8329		98.2			Africa
KP752757/RVA/Human-wt/TGO/MRC-DPRU4562/2011/G1P[8]		88.8329		98.7			Africa
KJ753428/RVA/Human-wt/UGA/MRC-DPRU4595/2011/G9P[8]		88.8329		98.7			Africa
KF636282/RVA/Human-wt/ZAF/MRC-DPRU2052/2010/G1P[8]		88.7		98.5			Africa
KX632302/RVA/Human-wt/UGA/MUL-12-147/2012/G9P[8]		88.6		98.5			Africa
KR052750/RVA/Pig-tc/USA/LS00007-Gottfried/1975/G4P[6]		91.4358		99.2			The Americas
JN129103/RVA/Human-wt/NCA/25J/2010/G1P[8]		90.5122		98.2			The Americas
D00326/RVA/Pig-tc/USA/Gottfried/1983/G4P[6]		90.3442		98.7			The Americas
EF583032/RVA/Human-tc/BRA/IAL28/1992/G5P[8]		90.1763		98			The Americas
KT695009/RVA/Human-tc/USA/DC4455-40-HT/1988/G1P[8]		90.1763		98			The Americas
KT694998/RVA/Human-wt/USA/DC4455/1988/G1P[8]		90.0924		98			The Americas
HM773914/RVA/Human-xx/USA/DC4613/1980/G4[P8]		90.0084		98.5			The Americas
KU861383/RVA/Human-tc/USA/Wa-20-HT/1974/G1P[8]		90.0084		97.5			The Americas
FJ947169/RVA/Human-xx/USA/DC1285/1980/G4P[8]		89.9244		98.5			The Americas
KT695031/RVA/Human-tc/USA/DC4455-40-AG/1988/G1P[8]		89.9		97.7			The Americas
EF583052/RVA/Human-tc/USA/WI61/1983/G9P[8]		89.6		98			The Americas
EF583048/RVA/Human-tc/GBR/ST3/1975/G4P[6]		89.8		98.5			Europe
DQ146642/RVA/Human-wt/BEL/B4633/2003/G12P[8]		89.2		98.5			Europe
MH473477/RVA/Human-wt/RUS/Nov12-N3583/2012/G1P[8]		89.1		98.5			Europe
JX195067/RVA/Human-wt/ITA/AV21/2010/G9P[8]		89		98.5			Europe
U36240/RVA/Human-wt/AUS/E210/1994/G2P[4]		89.8		98			Oceania

## Sheet: VP1NTAA
VP1 nucleotide and amino acid identities among strains calculated using the p-distance algorithm in MEGA 6.06 (Tamura et al., 2013)
Strain		NT		AA			Location (Continent)
RVA/Human-wt/ZMB/UFS-NGS-MRC-DPRU4723/2014/G5P[6]
KF447861/RVA/Human-wt/CHN/GX82/2010/G4P[6]		96.8444		98.8971			Asia
KF447850/RVA/Human-wt/CHN/GX78/2010/G4P[6]		96.8444		98.8971			Asia
KF447839/RVA/Human-wt/CHN/GX77/2010/G4P[6]		96.8444		98.8971			Asia
KF041441/RVA/Human-wt/CHN/GX54/2010/G4P[6]		96.8444		98.8971			Asia
KF726036/RVA/Human-wt/CHN/E931/2008/G4P[6]		96.1703		98.7			Asia
MK410286/RVA/Pig-tc/CHN/SWU-1C/2018/G9P[13]		96.0478		98.3			Asia
KF726058/RVA/Human-wt/CHN/R946/2006/G3P[6]		95.1593		98.3			Asia
LC095880/RVA/Human-tc/VNM/NT0001/2007/G3P[6]		95.0754		98.6			Asia
MH624173/RVA/Pig-wt/CHN/SC11/2017/G9P[23]		94.7304		98.3			Asia
KF726069/RVA/Human-wt/CHN/R1954/2013/G4P[6]		94.6385		97.9			Asia
MH898987/RVA/Pig-tc/CHN/SCJY-5/2017/G9P[23]		94.5466		97.9			Asia
MH137269/RVA/Pig-wt/CHN/SCLSHL-2-3/2017/G9P[23]		94.2708		98.2			Asia
LC095902/RVA/Human-wt/VNM/NT0073/2007/G9P[19]		94.2444		98.3			Asia
MH697624/RVA/Pig-tc/CHN/TM-a-P20/2018/G9P[23]		94.087		98.4			Asia
LC019074/RVA/Human-tc/MMR/P02/2011/G12P[8]		88.8		97.1			Asia
KF371992/RVA/Human-wt/CHN/Y106/2004/G3P[8]		88.7		97.2			Asia
LC019041/RVA/Human-tc/MMR/A14/2011/G12P[8]		88.7		97.1			Asia
DQ146649/RVA/Human-wt/BGD/Dhaka25/2002/G12P[8]		88.7		97			Asia
MF580875/RVA/Human-wt/CHN/JS/2010/GXP[X]		88.5		97.2			Asia
FJ361201/RVA/Human-tc/IND/116E/1988/G9P[11]		88.4		97.1			Asia
EF560705/RVA/Human-wt/BGD/Dhaka6/2001/G11P[25]		88.4		97.1			Asia
HQ609553/RVA/Human-wt/IND/613158/2006/G1P[8]		88.4		97			Asia
LC374184/RVA/Human-wt/NPL/10N4001/2010/G12P[6]		88.2		97.2			Asia
AB741649/RVA/Human-wt/JPN/Ryukyu-1120|2011/G5P[6]		85.7		96.9			Asia
KJ752004/RVA/Human-wt/ETH/MRC-DPRU5002/2010/G12P[8]		88.8		97.1			Africa
KP752790/RVA/Human-wt/ETH/MRC-DPRU4970/2010/G12P[8]		88.8		97.1			Africa
KJ753423/RVA/Human-wt/UGA/MRC-DPRU4595/2011/G9P[8]		88.7		97.2			Africa
KP752753/RVA/Human-wt/TGO/MRC-DPRU4562/2011/G1P[8]		88.6		97.2			Africa
MG181480/RVA/Human-wt/MWI/0P5-001/2008/G1P[8]		88.6		97.1			Africa
KX632298/RVA/Human-wt/UGA/MUL-12-147/2012/G9P[8]		88.6		97.2			Africa
KJ870922/RVA/Human-wt/COD/KisB504/2009/G1P[6]		88.5		97.1			Africa
KP753257/RVA/Human-wt/KEN/MRC-DPRU1608/2009/G1P[8]		88.5		97.2			Africa
KP882728/RVA/Human-wt/KEN/Keny-110/2009/G1P[8]		88.5		97.3			Africa
KJ751757/RVA/Human-wt/UGA/MRC-DPRU1944/2008/G9P[8]		88.5		97.3			Africa
KJ870911/RVA/Human-wt/COD/KisB521/2008/G12P[6]		88.5		96.8			Africa
KF636146/RVA/Human-wt/ZMB/MRC-DPRU3491/2009/G12P[6]		88.4		96.7			Africa
AB861945/RVA/Human-tc/KEN/KDH633/2010/G12P[6]		88.4		96.3			Africa
KF636278/RVA/Human-wt/ZAF/MRC-DPRU2052/2010/G1P[8]		88.2		97			Africa
JQ069904/RVA/Human-wt/CAN/RT092-07/2007/G1P[8]		88.7		97.2			The Americas
EF583029/RVA/Human-tc/BRA/IAL28/1992/G5P[8]		88.6		96.8			The Americas
KT919569/RVA/Human-wt/USA/VU12-13-21/2013/G12P[8]		88.6		97			The Americas
JQ069922/RVA/Human-wt/CAN/RT133-07/2008/G1P[8]		88.5		97.2			The Americas
HM773744/RVA/Human-wt/USA/2007719825/2007/G1P[8]		88.4		96.8			The Americas
JN129047/RVA/Human/NCA/25J/2010/G1P[8]		88.4		96.9			The Americas
JQ069930/RVA/Human-wt/CAN/RT186-07/2008/G1P[8]		88.4		97.1			The Americas
JQ069950/RVA/Human-wt/CAN/RT070-09/2009/G1P[8]		88.3		96.5			The Americas
GU199514/RVA/Pig-tc/USA/OSU/1975/G5P[7]		86		97.5			The Americas
M32805/RVA/Pig-tc/USA/Gottfried/1983/G4P[6]		85.2		96.3			The Americas
DQ870501/RVA/Human-wt/BEL/B3458/2003/G9P[8]		88.7		97.2			Europe
HQ392349/RVA/Human-wt/BEL/BE00039/2008/G1P[8]		88.6		97.2			Europe
DQ146638/RVA/Human-wt/BEL/B4633/2003/G12P[8]		88.5		97.1			Europe
JX195085/RVA/Human-wt/ITA/JES11/2010/G9P[8]		88.5		97			Europe
KJ919385/RVA/Human-wt/HUN/ERN5611/2012/G1P[8]		88		97.1			Europe
JQ309138/RVA/Horse-tc/GBR/H-1/1975/G5P[7]		86.9		97.1			Europe
JX027813/RVA/Human-wt/AUS/CK00083/2008/G1P[8]		88.6		97.2			Oceania

## Sheet: VP2NTAA
VP2 nucleotide and amino acid identities among strains calculated using the p-distance algorithm in MEGA 6.06 (Tamura et al., 2013)
Strain		NT		AA			Location (Continent)
RVA/Human-wt/ZMB/UFS-NGS-MRC-DPRU4723/2014/G5P[6]
LC389886/RVA/Human-wt/LKA/R1207/2009/G4P[6]		96.5543		90.8714			Asia
MK410287/RVA/Pig-tc/CHN/SWU-1C/2018/G9P[13]		93.4457		83.5408			Asia
KF726037/RVA/Human-wt/CHN/E931/2008/G4P[6]		92.5094		79.4			Asia
MN066812/RVA/Human-wt/IND/CMC-00038/2011/G4P[X]		92.4719		81.1			Asia
MF940424/RVA/Pig-tc/KOR/K71/2006/G5P[7]		92.3		79.3			Asia
HG513046/RVA/Human-wt/VNM/30378/2009/G26P[19]		91.4		76.8			Asia
GU199519/RVA/Human-wt/BGD/Dhaka6/2001/G11P[25]		89.1		79			Asia
LC019053/RVA/Human-tc/MMR/A23/2011/G12P[6]		88.3		69			Asia
LC086748/RVA/Human-wt/THA/PCB-118/2013/G1P[8]		88.3		68.9			Asia
GU189552/RVA/Human-tc/CHN/R479/G4P[6]		88.2		68.6			Asia
DQ492670/RVA/Human-wt/BGD/Dhaka16/2003/G1P[8]		88.2		69.2			Asia
HQ609555/RVA/Human-wt/IND/6361/2006/G1P[8]		88.2		68.7			Asia
KY857561/RVA/Human-wt/IND/RV1305/2013/G1P[8]		88.1		68.9			Asia
HQ609557/RVA/Human-wt/IND/61060/2006/G1P[8]		88.1		69			Asia
LC374130/RVA/Human-wt/NPL/09N3140/2009/G12P[6]		88.1		68.7			Asia
LC019042/RVA/Human-tc/MMR/A14/2011/G12P[8]		88		69			Asia
LC019064/RVA/Human-tc/MMR/A25/2011/G12P[8]		88		69			Asia
KF041442/RVA/Human-wt/CHN/GX54/2010/G4P[6]		88		67.6			Asia
KF447840/RVA/Human-wt/CHN/GX77/2010/G4P[6]		88		67.6			Asia
KF447851/RVA/Human-wt/CHN/GX78/2010/G4P[6]		88		67.6			Asia
KF447862/RVA/Human-wt/CHN/GX82/2010/G4P[6]		88		67.6			Asia
DQ146661/RVA/Human-wt/BGD/Dhaka12/2003/G12P[6]		88		68.5			Asia
LC019086/RVA/Human-tc/MMR/P39/2011/G12P[8]		87.9		68.7			Asia
HQ641294/RVA/Giantpanda-wt/CHN/CH-1/2008/G1P[7]		87.7		68.3			Asia
KF636279/RVA/Human-wt/ZAF/2052/2010/G1P[8]		88.3		69.6			Africa
KP753202/RVA/Human-wt/ZMB/MRC-DPRU3506/2009/G12P[6]		88.3		69			Africa
KJ751758/RVA/Human-wt/UGA/MRC-DPRU1944/2008/G9P[8]		88.2		68.7			Africa
KP752754/RVA/Human-wt/TGO/MRC-DPRU4562/2011/G1P[8]		88.2		68.6			Africa
KJ752815/RVA/Human-wt/ZAF/MRC-DPRU4090/2011/G12P[6]		88.1		68.6			Africa
AB861957/RVA/Human-tc/KEN/KDH651/2010/G12P[8]		88.1		68.6			Africa
AB861968/RVA/Human-tc/KEN/KDH684/2010/G12P[6]		88.1		68.3			Africa
AB861946/RVA/Human-tc/KEN/KDH633/2010/G12P[6]		88		68.3			Africa
KC579499/RVA/Human-wt/USA/DC582/1979/G1P[8]		92.4345		79.3			The Americas
KC579565/RVA/Human-wt/USA/DC1476/1974/G1P[8]		92.4345		79.1			The Americas
KC580283/RVA/Human-wt/USA/DC1127/1977/G1P[8]		92.4345		78.8			The Americas
GU199515/RVA/Pig-tc/USA/OSU/1975/G5P[7]		92.397		79.3			The Americas
GU199487/RVA/Pig-tc/USA/Gottfried/1975/G4P[6]		91.5		77.5			The Americas
KU861380/RVA/Human-tc/USA/Wa-20-HT/1974/G1P[8]		89.4		72.2			The Americas
FJ947319/RVA/Human-xx/USA/DC1730/1979/G3P[8]		88.6		69.3			The Americas
EF583030/RVA/Human-tc/BRA/IAL28/1992/G5P[8]		88.6		69.3			The Americas
JQ069838/RVA/Human-wt/CAN/RT133-07/2008/G1P[8]		88.3		69.2			The Americas
JQ069866/RVA/Human-wt/CAN/RT070-09/2009/G1P[8]		88.3		69.7			The Americas
HM773745/RVA/Human-wt/USA/2007719825/2007/G1P[8]		88.1		68.7			The Americas
EF583050/RVA/Human-tc/USA/WI61/1983/G9P[8]		88.1		68.7			The Americas
JQ309139/RVA/Horse-tc/GBR/H-1/1975/G5P[7]		92.2		78.4			Europe
EF583046/RVA/Human-tc/GBR/ST3/1975/G4P[6]		88.5		70.4			Europe
JN651885/RVA/Human-wt/BEL/BE00108/2010/G1P[8]		88.3		69.3			Europe
HQ392364/RVA/Human-wt/BEL/BE00040/2008/G1P[8]		88.2		69.2			Europe
HQ392265/RVA/Human-wt/BEL/BE00031/2008/G1P[8]		88.1		68.6			Europe
DQ870502/RVA/Human-wt/BEL/B3458/2003/G9P[8]		87.9		68.3			Europe
JF490445/RVA/Human-wt/AUS/CK00037/2006/G1P[8]		88.4		69.4			Oceania
JF490213/RVA/Human-wt/AUS/CK00014/2004/G1P[8]		88.3		68.9			Oceania
JX027823/RVA/Human-wt/AUS/CK00083/2008/G1P[8]		88.1		68.7			Oceania

## Sheet: VP3NTAA
VP3 nucleotide and amino acid identities among strains calculated using the p-distance algorithm in MEGA 6.06 (Tamura et al., 2013)
Strain		NT		AA			Location (Continent)
RVA/Human-wt/ZMB/UFS-NGS-MRC-DPRU4723/2014/G5P[6]
KF726060/RVA/Human-wt/CHN/R946/2006/G3P[6]		95.8		97.8			Asia
KF726038/RVA/Human-wt/CHN/E931/2008/G4P[6]		95.7		98			Asia
MK597962/RVA/Pig-tc/CHN/SCLS-X1/2018/G3P[13]		88.1		94.7			Asia
MK597973/RVA/Pig-tc/CHN/SCLS-3/2018/G3P[13]		88.1		94.9			Asia
MK597984/RVA/Human-tc/CHN/SCLS-R3/2018/G3P[13]		87.9		94.6			Asia
AB741651/RVA/Human-wt/JPN/Ryukyu-1120|2011/G5P[6]		84.9		93.9			Asia
KF726071/RVA/Human-wt/CHN/R1954/2013/G4P[6]		84.9		94.4			Asia
KX363380/RVA/Pig-wt/VNM/14225-45/2012/GXP[X]		84.8		93.7			Asia
GU189553/RVA/Human-tc/CHN/R479/2004/G4P[6]		84.7505		94.4			Asia
GU199494/RVA/Human-wt/NPL/KTM368/2004/G11P[25]		84.7106		92.8			Asia
LC433798/RVA/Human-wt/NPL/TK2615/2008/G11P[25]		84.7106		92.8			Asia
LC433809/RVA/Human-wt/NPL/TK2620/2008/G11P[25]		84.7106		92.8			Asia
EF560706/RVA/Human-wt/BGD/Dhaka6/2001/G11P[25]		84.6307		92.5			Asia
KC140592/RVA/Human-wt/KOR/CAU12-2/2012/G11P[25]		84.6307		92.8			Asia
HQ641295/RVA/Giantpanda-wt/CHN/CH-1/2008/G1P[7]		84.6307		93.8			Asia
KF041443/RVA/Human-wt/CHN/GX54/2010/G4P[6]		84.5		93.9			Asia
KF447841/RVA/Human-wt/CHN/GX77/2010/G4P[6]		84.5		93.9			Asia
KF447852/RVA/Human-wt/CHN/GX78/2010/G4P[6]		84.5		93.9			Asia
KF447863/RVA/Human-wt/CHN/GX82/2010/G4P[6]		84.5		93.9			Asia
HG513047/RVA/Human-wt/VNM/30378/2009/G26P[19]		84.3		93.8			Asia
LC019065/RVA/Human-tc/MMR/A25/2011/G12P[8]		84.3		92.6			Asia
LC019043/RVA/Human-tc/MMR/A14/2011/G12P[8]		84.3		92.6			Asia
KY497520/RVA/Human-wt/PAK/3094/2010/G12P[6]		84.3		92.8			Asia
LC086760/RVA/Human-wt/THA/SKT-98/2013/G1P[8]		84.3		92.5			Asia
MF580867/RVA/Human-wt/CHN/JS/2016/G9P[8]		84.3		92.6			Asia
AB779631/RVA/Pig-wt/THA/CMP40-08/2008/G3P[23]		84.2		92.7			Asia
FJ361203/RVA/Human-tc/IND/116E/1988/G9P[11]		84.2		91.6			Asia
MF580866/RVA/Human-wt/CHN/JS/2015/G9P[8]		84.1		92.7			Asia
LC019054/RVA/Human-tc/MMR/A23/2011/G12P[6]		84.1		92.3			Asia
LC374131/RVA/Human-wt/NPL/09N3140/2009/G12P[6]		84.1		92.5			Asia
KP752792/RVA/Human-wt/ETH/MRC-DPRU4970/2010/G12P[8]		84.5		92.6			Africa
MG181460/RVA/Human-wt/MWI/MW2-1254/2005/G1P[8]		84.4		92.6			Africa
KP752755/RVA/Human-wt/TGO/MRC-DPRU4562/2011/G1P[8]		84.4		92.3			Africa
KJ751759/RVA/Human-wt/UGA/MRC-DPRU1944/2008/G9P[8]		84.4		92.1			Africa
AB861947/RVA/Human-tc/KEN/KDH633/2010/G12P[6]		84.3		92.5			Africa
AB861969/RVA/Human-tc/KEN/KDH684/2010/G12P[6]		84.3		92.5			Africa
KJ753021/RVA/Human-wt/ZAF/MRC-DPRU138/2009/G12P[8]		84.2		92.7			Africa
KJ870924/RVA/Human-wt/COD/KisB504/2009/G1P[6]		84.1		92.3			Africa
JN129083/RVA/Human-wt/NCA/OL/2010/G4P[6]		88.3		95.1			The Americas
MG407647/RVA/Human-wt/BRA/rj24598/2015/G26P[19]		84.8		94			The Americas
GU199488/RVA/Pig-tc/USA/Gottfried/1975/G4P[6]		84.5		93.4			The Americas
FJ947166/RVA/Human-xx/USA/DC1285/1980/G4P[8]		84.5		92.5			The Americas
HM773911/RVA/Human-xx/USA/DC4613/1980/G4P[8]		84.5		92.5			The Americas
KU861392/RVA/Human-tc/USA/Wa-20-AG/1974/G1P[8]		84.3		92.8			The Americas
JN129075/RVA/Human-wt/NCA/25J/2010/G1P[8]		84.3		92.5			The Americas
JQ069782/RVA/Human-wt/CAN/RT070-09/2009/G1P[8]		84.3		92.8			The Americas
EF583031/RVA/Human-tc/BRA/IAL28/1992/G5P[8]		83.9		91.7			The Americas
EF583051/RVA/Human-tc/USA/WI61/1983/G9P[8]		83.7		91.3			The Americas
JX416206/RVA/Human-tc/VEN/M37/1982/G1P[6]		83.7		91.4			The Americas
JQ993323/RVA/Human-wt/BEL/BE2001/2009/G9P[6]		85.1		92.9			Europe
JQ309140/RVA/Horse-tc/GBR/H-1/1975/G5P[7]		84.9		93.2			Europe
MH171338/RVA/Human-wt/ESP/SS257451/2012/G12P[8]		84.5		92.7			Europe
EF583047/RVA/Human-tc/GBR/ST3/1975/G4P[6]		84.4		91.7			Europe
JX195076/RVA/Human-wt/ITA/AV28/2010/G9P[8]		84.2		92.2			Europe
HQ392264/RVA/Human-wt/BEL/BE00031/2008/G1P[8]		84.1		92.6			Europe
KJ919597/RVA/Human-wt/HUN/ERN5611/2012/G1P[8]		84		92.5			Europe
JF490168/RVA/Human-wt/AUS/CK00008/2004/G1P[8]		84.2		92.7			Oceania

## Sheet: NSP1NTAA
NSP1 nucleotide and amino acid identities among strains calculated using the p-distance algorithm in MEGA 6.06 (Tamura et al., 2013)
Strain		NT		AA			Location (Continent)
RVA/Human-wt/ZMB/UFS-NGS-MRC-DPRU4723/2014/G5P[6]
LC095894/RVA/Human-tc/VNM/NT0042/2007/G4P[6]		98.2		97.9			Asia
KX363405/RVA/Pig-wt/VNM/14226-39/2012/GXP[X]		96.1591		96.5			Asia
LC095905/RVA/Human-wt/VNM/NT0073/2007/G9P[19]		96.0905		96.9			Asia
HG513049/RVA/Human-wt/VNM/30378/2009/G26P[19]		95.8162		96.3			Asia
KX363336/RVA/Pig-wt/VNM/14150-53/2012/GXP[X]		94.6502		95.3			Asia
KX363416/RVA/Pig-wt/VNM/14226-42/2012/GXP[X]		94.5816		95.1			Asia
KY937198/RVA/Human-wt/KHM/CC9192/2014/G26P[6]		94.3073		94.4			Asia
KF726039/RVA/Human-wt/CHN/E931/2008/G4P[6]		94.0329		94.7			Asia
MK227393/RVA/Pig-wt/BGD/H14020027/G4P[9]		93.8957		94.9			Asia
MK227404/RVA/Pig-wt/BGD/H14020036/G4P[9]		93.8957		94.9			Asia
LC433780/RVA/Human-wt/NPL/TK1797/2007/G9P[19]		93.8957		94			Asia
MG781058/RVA/Pig-wt/THA/CMP-011-09/2009/G4P[6]		90.7407		91.2			Asia
AB741655/RVA/Human-wt/JPN/Ryukyu-1120/2011/G5P[6]		86.3512		88.3			Asia
HM348719/RVA/Human-wt/IND/mani-362-07/2007/G4P[6]		86.1454		86.8			Asia
HM348717/RVA/Human-wt/IND/mani-253-07/2007/G4P[4]		85.7		85.6			Asia
AB924090/RVA/Pig-wt/JPN/BU2/2014/G5P[7]		85.4		87.9			Asia
HM348716/RVA/Human-wt/IND/mani-97-06/2006/G9P[19]		85.1		86.6			Asia
AB924101/RVA/Pig-wt/JPN/BU8/2014/G4P[6]		85		87.2			Asia
AB924112/RVA/Pig-wt/JPN/BU9/2014/G9P[23]		84.7		87.9			Asia
KF041435/RVA/Human-wt/CHN/GX54/2010/G4P[6]		84.7		86.2			Asia
KF447856/RVA/Human-wt/CHN/GX78/2010/G4P[6]		84.7		86.2			Asia
KF447867/RVA/Human-wt/CHN/GX82/2010/G4P[6]		84.7		86.2			Asia
MN102369/RVA/Pig-wt/GHA/14/2016/G5P[7]		97.4		96.9			Africa
KP752851/RVA/Pig-wt/ZAF/MRC-DPRU1562/2008/G5P[X]		85.9		86.4			Africa
KP753056/RVA/Pig-wt/ZAF/MRC-DPRU3878/2008/G5P[X]		85.7		88.7			Africa
KJ753135/RVA/Pig-wt/ZAF/MRC-DPRU3825/2008/G5P[X]		84.6		88.3			Africa
KR052730/RVA/Pig-wt/USA/LS00009-RV0084/2011/G9P[13]		85.9		88.3			The Americas
KF035102/RVA/Human-wt/BRB/2012821133/2012/G4P[14]		85.5		87.2			The Americas
KJ482249/RVA/Pig-wt/BRA/ROTA06/2013/G11P[6]		84.8		85.4			The Americas
KJ482247/RVA/Pig-wt/BRA/ROTA04/2013/G5P[13]		84.1		83.7			The Americas
KJ482250/RVA/Pig-wt/BRA/ROTA07/2013/G5P[13]		84.1		83.7			The Americas
KM820739/RVA/Pig-wt/BEL/12R006/2012/G3P[6]		85.9		87.4			Europe
KM820738/RVA/Pig-wt/BEL/12R005/2012/G4P[7]		85.7		88.2			Europe
MH238089/RVA/Pig-wt/ESP/F437/2017/G3P[19]		85.5		87.4			Europe
JQ993324/RVA/Human-wt/BEL/BE2001/2009/G9P[6]		85		87.2			Europe
MH238095/RVA/Pig-wt/ESP/F456/2017/G5P[13]		84.8		85.4			Europe
KM820737/RVA/Pig-wt/BEL/12R002/2012/G5P[7]		84.2		86			Europe

## Sheet: NSP2NTAA
NSP2 nucleotide and amino acid identities among strains calculated using the p-distance algorithm in MEGA 6.06 (Tamura et al., 2013)
Strain		NT		AA			Location (Continent)
RVA/Human-wt/ZMB/UFS-NGS-MRC-DPRU4723/2014/G5P[6]
KJ466987/RVA/Pig-wt/CHN/YN/2012/GXP[X]		96.8		97.8			Asia
MH910070/RVA/Dog-tc/CHN/SCCD-A/2017/G9P[23]		96.8		97.8			Asia
MK026442/RVA/Pig-tc/CHN/SCMY-A3/2017/G9P[23]		96.6		97.8			Asia
GU189556/RVA/Human-tc/CHN/R479/2004/G4P[6]		92.1		96.8			Asia
AB741656/RVA/Human-wt/JPN/Ryukyu-1120/2011/G5P[6]		91.7		96.2			Asia
HG513052/RVA/Human-wt/VNM/30378/2009/G26P[19]		88.1178		91.8			Asia
KF041436/RVA/Human-wt/CHN/GX54/2010/G4P[6]		88.0126		92.4			Asia
KF447846/RVA/Human-wt/CHN/GX77/2010/G4P[6]		88.0126		92.4			Asia
KF447868/RVA/Human-wt/CHN/GX82/2010/G4P[6]		88.0126		92.4			Asia
KF447857/RVA/Human-wt/CHN/GX78/2010/G4P[6]		87.9075		91.8			Asia
MF580909/RVA/Human-wt/CHN/JS2016/2016/G9P[8]		87.8023		91.5			Asia
MF580903/RVA/Human-wt/CHN/JS2010/2010/G9P[8]		87.6		91.8			Asia
MF580908/RVA/Human-wt/CHN/JS2015/2015/G9P[8]		87.6		91.8			Asia
DQ146696/RVA/Human-tc/PHL/L26/1987/G12P[4]		87.6		93.4			Asia
KX674708/RVA/Human-wt/IND/RV1302/2013/G1P[8]		87.5		92.4			Asia
EF560709/RVA/Human-wt/BGD/Dhaka6/2001/G11P[25]		87.4		91.8			Asia
KX674709/RVA/Human-wt/IND/RV1305/2013/G1P[8]		87.3		92.1			Asia
LC227889/RVA/Human-wt/IND/Kol-018/2011/G9P[4]		87.2		91.8			Asia
HM348720/RVA/Human-tc/IND/mani-97/2006/G9P[19]		87.2		91.8			Asia
LC374199/RVA/Human-wt/NPL/10N4155/2010/G12P[6]		86.9		91.8			Asia
KP753117/RVA/Pig-wt/ZAF/MRC-DPRU1487/2007/G3G5P[23]		93.6909		97.8			Africa
KP752954/RVA/Pig-wt/ZAF/MRC-DPRU1557/2008/G4G5P[23]		93.5857		97.5			Africa
KP752760/RVA/Pig-wt/ZAF/MRC-DPRU1576/2007/G5P[X]		93.1651		97.2			Africa
JX271008/RVA/Human-wt/TUN/17237/2008/G6P[9]		91		93.4			Africa
MG181454/RVA/Human-wt/MWI/MW2-1253/2005/G1P[8]		87.4		91.8			Africa
KX632305/RVA/Human-wt/UGA/MUL-12-147/2012/G9P[8]		87.4		92.4			Africa
KP752749/RVA/Human-wt/TGO/MRC-DPRU4562/2011/G1P[8]		87.3		92.4			Africa
JN605411/RVA/Human-wt/CMR/MRC-DPRU1424/2009/G9P[8]		87.2		91.8			Africa
AB861952/RVA/Human-tc/KEN/KDH633/2010/G12P[6]		87.1		91.8			Africa
KJ870929/RVA/Human-wt/COD/KisB504/2009/G1P[6]		87.1		91.8			Africa
JN605455/RVA/Human-wt/KEN/MRC-DPRU2427/2010/G9P[8]		87		91.8			Africa
JN605422/RVA/Human-wt/ZWE/MRC-DPRU1723/2009/G9P[8]		86.9		91.5			Africa
JN605433/RVA/Human-wt/ZAF/MRC-DPRU4677/2010/G9P[8]		86.9		91.5			Africa
EF672587/RVA/Human-tc/BRA/IAL28/1992/G5P[8]		92.5		96.5			The Americas
KJ820876/RVA/Human-tc/BRA/R70/1997/G1P[9]		91.8		95.6			The Americas
GU199489/RVA/Pig-tc/USA/Gottfried/1983/G4P[6]		88.4		93.7			The Americas
HM773619/RVA/Human-wt/USA/2009727047/2009/G9P[8]		87.6		91.8			The Americas
HM467966/RVA/Human-wt/USA/LB2771/1975/G1P[8]		87.6		90.9			The Americas
EF672622/RVA/Human-tc/USA/WI61/1983/G9P[8]		87.4		91.5			The Americas
JQ069368/RVA/Human-wt/CAN/RT070-09/2009/G1P[8]		87.1		91.5			The Americas
JQ309142/RVA/Horse-tc/GBR/H-1/1975/G5P[7]		92.6		96.2			Europe
KC020034/RVA/Human-wt/RUS/O1154/2011/G3P[9]		91.5		94			Europe
KC020027/RVA/Human-wt/RUS/O202/2007/G3P[9]		91.1		94.6			Europe
JQ993325/RVA/Human-wt/BEL/BE2001/2009/G9P[6]		88.5		93.1			Europe
KC155685/RVA/Human-wt/RUS/Nov11-N1936/2011/G2P[8]		88.1		92.4			Europe
EF672615/RVA/Human-tc/GBR/ST3/1975/G4P[6]		87.8		92.7			Europe
KU048700/RVA/Human-wt/ITA/PA525-14/2014/G12P[8]		87.7		91.8			Europe
JX683000/RVA/Human-wt/RUS/Nov12-N4285/2012/G3P[8]		87.5		91.8			Europe
DQ146645/RVA/Human-wt/BEL/B4633/2003/G12P[8]		87.5		92.4			Europe
JX683001/RVA/Human-wt/RUS/Nov12-N3835/2012/G2G3P[8]		87.4		91.8			Europe
KU048694/RVA/Human-wt/ITA/ME864-12/2012/G12P[8]		87.3		92.1			Europe
KJ918873/RVA/Human-wt/HUN/ERN5014/2012/G1P[8]		87.1		92.1			Europe
EF990710/RVA/Human-wt/BEL/B3458/2003/G9P[8]		87.1		91.8			Europe
KU048702/RVA/Human-wt/ITA/PA417-14/2014/G12P[8]		87		92.1			Europe

## Sheet: NSP3NTAA
NSP3 nucleotide and amino acid identities among strains calculated using the p-distance algorithm in MEGA 6.06 (Tamura et al., 2013)
Strain		NT		AA			Location (Continent)
RVA/Human-wt/ZMB/UFS-NGS-MRC-DPRU4723/2014/G5P[6]
KX363287/RVA/Pig-wt/VNM/12070-4/2012/GXP[X]		96.9892		98.4			Asia
LC095885/RVA/Human-tc/VNM/NT0001/2007/G3P[6]		96.9892		98.4			Asia
LC095951/RVA/Human-wt/VNM/NT0621/2008/G4P[6]		96.9892		98.7			Asia
LC095929/RVA/Human-wt/VNM/NT0205/2007/G4P[6]		96.7742		98.7			Asia
KX363418/RVA/Pig-wt/VNM/14226-42/2012/GXP[X]		96.4516		98.7			Asia
HG513051/RVA/Human-wt/VNM/30378/2009/G26P[19]		96.4516		98.7			Asia
KY937200/RVA/Human-wt/KHM/CC9192/2014/G26P[6]		96.3441		98.4			Asia
MG781049/RVA/Human-wt/THA/CMH-N014-11/2011/G4P[6]		95.4839		97.7			Asia
AB779642/RVA/Pig-wt/THA/CMP29/08/2008/G3P[13]		95.2688		97.1			Asia
LC208016/RVA/Human-wt/NPL/07N1760/2007/G26P[19]		95.1613		96.5			Asia
KU363139/RVA/Human-wt/THA/CMHS-070-13/2013/G9P[19]		95.0538		97.7			Asia
LC190494/RVA/Human-wt/THA/KKL-117/2014/G9P[23]		94.9462		97.4			Asia
AB779643/RVA/Pig-wt/THA/CMP40/08/2008/G3P[23]		94.4086		95.8			Asia
KU363140/RVA/Pig-wt/THA/CMP-015-12/2012/G9P[19]		94.4086		97.4			Asia
MG781039/RVA/Human-wt/THA/CMH-N016-10/2010/G4P[6]		94.3011		97.4			Asia
MG781060/RVA/Pig-wt/THA/CMP-011-09/2009/G4P[6]		94.3011		97.7			Asia
AB741657/RVA/Human-wt/JPN/Ryukyu-1120/2011/G5P[6]		93.3333		98.4			Asia
HQ609571/RVA/Human-wt/IND/613158/2006/G1P[8]		88		92.6			Asia
MF580901/RVA/Human-wt/CHN/JS2015/2015/G9P[8]		87.4		92.6			Asia
KF371859/RVA/Human-wt/CHN/E2461/2011/G3P[8]		87.3		91.6			Asia
MF580900/RVA/Human-wt/CHN/JS2014/2014/G9P[8]		87		92.3			Asia
MF580902/RVA/Human-wt/CHN/JS2016/2016/G9P[8]		86.9		92.3			Asia
LC374134/RVA/Human-wt/NPL/09N3140/2009/G12P[6]		86.8		91.9			Asia
DQ492677/RVA/Human-wt/BGD/Dhaka16/2003/G1P[8]		86.7		92.3			Asia
LC086755/RVA/Human-wt/THA/PCB-118/2013/G1P[8]		86.6		91.9			Asia
GU199523/RVA/Human-wt/BGD/Dhaka6/2001/G11P[25]		86.3		91.6			Asia
LC086766/RVA/Human-wt/THA/SKT-98/2013/G1P[8]		86.3		91.6			Asia
KX632251/RVA/Human-wt/UGA/NSA-13-043/2013/G9P[8]		87.8495		92.9			Africa
KX632306/RVA/Human-wt/UGA/MUL-12-147/2012/G9P[8]		87.6344		92.6			Africa
KP752750/RVA/Human-wt/TGO/MRC-DPRU4562/2011/G1P[8]		87.5269		92.6			Africa
KJ753079/RVA/Human-wt/ZAF/MRC-DPRU135/2009/G1P[8]		87.4		92.3			Africa
KJ870919/RVA/Human-wt/COD/KisB521/2008/G12P[6]		87.2		91.9			Africa
MG181268/RVA/Human-wt/MWI/MW2-191/2000/G1P[8]		87.1		91.6			Africa
AB861964/RVA/Human-tc/KEN/KDH651/2010/G12P[8]		86.8		91.9			Africa
AB861953/RVA/Human-tc/KEN/KDH633/2010/G12P[6]		86.6		91.9			Africa
MG181510/RVA/Human-wt/MWI/BID111/2012/G1P[8]		86.6		91.6			Africa
MG181554/RVA/Human-wt/MWI/BID1AC/2012/G1P[8]		86.6		91.3			Africa
MG407653/RVA/Human-wt/BRA/rj24598/2015/G26P[19]		96.1		98.4			The Americas
EF672586/RVA/Human-tc/BRA/IAL28/1992/G5P[8]		89.1		95.5			The Americas
JQ069264/RVA/Human-wt/CAN/RT186-07/2008/G1P[8]		88.1		92.6			The Americas
JQ069284/RVA/Human-wt/CAN/RT070-09/2009/G1P[8]		88		92.9			The Americas
JQ069261/RVA/Human-wt/CAN/RT178-07/2008/G1P[8]		87.8		92.3			The Americas
JQ069259/RVA/Human-wt/CAN/RT172-07/2008/G1P[8]		87.3		92.3			The Americas
JN129005/RVA/Human/NCA/25J/2010/G1P[8]		86.8		91.6			The Americas
MF161607/RVA/Human-wt/BRA/1A2703/2011/G1P[8]		86.6		91.9			The Americas
JX195071/RVA/Human-wt/ITA/AV21/2010/G9P[8]		86.9		91.9			Europe
DQ146646/RVA/Human-wt/BEL/B4633/2003/G12P[8]		86.8		92.3			Europe
KU048712/RVA/Human-wt/ITA/RG179-13/2013/G12P[8]		86.6		91.6			Europe
EF990711/RVA/Human-wt/BEL/B3458/2003/G9P[8]		86.3		91.6			Europe
JX416224/RVA/Human-tc/AUS/McN13/1980/G3P2A[6]		88.5		92.9			Oceania

## Sheet: NSP4NTAA
NSP4 nucleotide and amino acid identities among strains calculated using the p-distance algorithm in MEGA 6.06 (Tamura et al., 2013)
Strain		NT		AA			Location (Continent)
RVA/Human-wt/ZMB/UFS-NGS-MRC-DPRU4723/2014/G5P[6]
KX363354/RVA/Pig-wt/VNM/14150-54/2012/GXP[X]		97.318		97.7			Asia
LC095952/RVA/Human-wt/VNM/NT0621/2008/G4P[6]		97.318		98.9			Asia
KF726042/RVA/Human-wt/CHN/E931/2008/G4P[6]		96.9349		98.9			Asia
LC095930/RVA/Human-wt/VNM/NT0205/2007/G4P[6]		96.7433		98.3			Asia
HG513054/RVA/Human-wt/VNM/30378/2009/G26P[19]		96.1686		96.6			Asia
EF159574/RVA/Human-wt/CHN/LL36755/2003/G5P[6]		94.636		98.3			Asia
EF159572/RVA/Human-wt/CHN/LL3354/2000/G5P[6]		94.4444		98.3			Asia
KF726075/RVA/Human-wt/CHN/R1954/2013/G4P[6]		94.0613		97.7			Asia
MH137271/RVA/Pig-wt/CHN/SCLSHL-2-3/2017/G9P[23]		94.0613		96.6			Asia
KF041438/RVA/Human-wt/CHN/GX54/2010/G4P[6]		93.4866		98.3			Asia
KF447848/RVA/Human-wt/CHN/GX77/2010/G4P[6]		93.4866		98.3			Asia
KF447859/RVA/Human-wt/CHN/GX78/2010/G4P[6]		93.4866		98.3			Asia
KF447870/RVA/Human-wt/CHN/GX82/2010/G4P[6]		93.4866		98.3			Asia
HQ609574/RVA/Human-wt/IND/613158/2006/G1P[8]		93.1		97.7			Asia
JQ863318/RVA/Human-tc/IND/57M/1980/G4P[10]		92.7		94.3			Asia
U78558/RVA/Human-wt/IND/116E/1988/G9P[11]		92.7		95.4			Asia
AB008237/RVA/Human-tc/JPN/ITO/1981/G3P[8]		92.5		96			Asia
EF159573/RVA/Human-wt/CHN/LL4260/2001/G5P[6]		92.3		96.6			Asia
EF560711/RVA/Human-wt/BGD/Dhaka6/2001/G11P[25]		91		94.8			Asia
MF580893/RVA/Human-wt/CHN/JS2014/2014/G9P[8]		91		94.8			Asia
MF580894/RVA/Human-wt/CHN/JS2015/2015/G9P[8]		91		94.8			Asia
DQ490543/RVA/Human-wt/BGD/RV161/2000/G12P[6]		91		94.3			Asia
MF580889/RVA/Human-wt/CHN/JS2010/2010/G9P[8]		90.6		94.3			Asia
MG781040/RVA/Human-wt/THA/CMH-N016-10/2010/G4P[6]		90.6		97.1			Asia
MF580895/RVA/Human-wt/CHN/JS2016/2016/G9P[8]		90.4		93.7			Asia
MG781050/RVA/Human-wt/THA/CMH-N014-11/2011/G4P[6]		89.8467		96.6			Asia
AB741658/RVA/Human-wt/JPN/Ryukyu-1120|2011/G5P[6]		88.8889		94.8			Asia
GU189558/RVA/Human-tc/CHN/R479/2004/G4P[6]		88.6973		96			Asia
KY937201/RVA/Human-wt/KHM/CC9192/2014/G26P[6]		88.1		95.4			Asia
GQ240623/RVA/Human-tc/IND/mani-97/2006/G9P[19]		87.2		94.8			Asia
KX632307/RVA/Human-wt/UGA/MUL-12-147/2012/G9P[8]		90.4		94.3			Africa
KX632252/RVA/Human-wt/UGA/NSA-13-043/2013/G9P[8]		90.2		94.3			Africa
KP752943/RVA/Human-wt/TGO/MRC-DPRU4578/2010/G12P[6]		88.7		94.3			Africa
KJ751865/RVA/Human-wt/UGA/MRC-DPRU3713/2010/G12P[6]		88.5057		94.3			Africa
KJ870931/RVA/Human-wt/COD/KisB504/2009/G1P[6]		88.5057		94.3			Africa
KJ870909/RVA/Human-wt/COD/KisB332/2008/G4P[6]		88.5057		94.3			Africa
AB861976/RVA/Human-tc/KEN/KDH684/2010/G12P[6]		88.3142		94.3			Africa
KX655493/RVA/Human-wt/UGA/KTV-13-023/2013/G12P[6]		88.3142		93.7			Africa
MG407654/RVA/Human-wt/BRA/rj24598/2015/G26P[19]		96.4		98.9			The Americas
KT695058/RVA/Human-wt/USA/DC3695/1989/G1P[8]		93.5		96.6			The Americas
EF672589/RVA/Human-tc/BRA/IAL28/1992/G5P[8]		92.9		94.3			The Americas
AB361284/RVA/Human-tc/USA/D/1974/G1P[8]		92.5		96			The Americas
JN129019/RVA/Human-wt/NCA/25J/2010/G1P[8]		90.8		94.3			The Americas
GU199490/RVA/Pig-tc/USA/Gottfried/1975/G4P[6]		87.2		95.4			The Americas
D88831/RVA/Pig-tc/USA/OSU/1976/G5P[7]		87.2		96			The Americas
MK283698/RVA/WildBoar-wt/CZE/P828/2015/G9P[23]		97.5		98.3			Europe
MK283699/RVA/WildBoar-wt/CZE/P830/2015/G9P[23]		97.5		98.3			Europe
GQ465005/RVA/Human-wt/RUS/RUS-Nov04-H390/2004/G1P[4]		92.7		95.4			Europe
DQ146647/RVA/Human-wt/BEL/B4633/2003/G12P[8]		91.3793		95.4			Europe
EF990712/RVA/Human-wt/BEL/B3458/2003/G9P[8]		91.3793		94.8			Europe
EF672617/RVA/Human-tc/GBR/ST3/1975/G4P[6]		91.3793		96			Europe
KP013455/RVA/Human-wt/DEN/W21578/2010/G9P[8]		91.1877		94.3			Europe
GQ465012/RVA/Human-wt/RUS/Nov05-701/2005/G1G3P[8]		91.1877		94.8			Europe
GQ465026/RVA/Human-wt/RUS/Nov09-B34/2009/G3P[8]		91.1877		94.3			Europe
JQ993327/RVA/Human-wt/BEL/BE2001/2009/G9P[6]		88.5		93.7			Europe
JX416225/RVA/Human-tc/AUS/McN13/1980/G3P[6]		92.9		95.4			Oceania

[truncated: 1 more sheets: NSP5NTAA]
